# Supplementary material for: Cultured lymphocytes’ mitochondrial genome integrity is not altered by cladribine
Source: Clin Exp Immunol. 2023 Oct 20;214(3):304–13. doi: 10.1093/cei/uxad112 (PMC10719213; doi:10.1093/cei/uxad112)
Supplement: uxad112_suppl_Supplementary_Table_S1 [file uxad112_suppl_supplementary_table_s1.xlsx]

## Sheet: Sheet1
Supplementary Table 1. Clinical and demographic characteristics of the participants
Subject	Age	Sex	EDSS	Disease duration	Reason for not using DMT
HC1	57	male
HC2	50	female
HC3	52	female
HC4	41	male
MS1	49	female	2.0	20	Patient decision
MS2	50	male	6.0	11	Stopped IFNB, samples before starting anti-CD20
MS3	49	female	2.0	10	Stopped IFNB, samples before starting anti-CD20
MS4	36	female	1.5	4	Breast feeding
MS5	31	female	2.0	3	Patient decision
MS6	41	female	2.0	12	Patient decision
MS7	37	female	2.5	7	Fingolimod stopped 3M earlier, sampled
					before starting cladribine tablets
MS8	56	male	1.0	8	Patient decision
HC= healthy control, MS= multiple sclerosis, IFNB=interferon beta,
M=month, DMT= disease modifying treatment
